# Supplementary material for: Validation of a QTL on Chromosome 1DS Showing a Major Effect on Salt Tolerance in Winter Wheat
Source: Int J Mol Sci. 2022 Nov 8;23(22):13745. doi: 10.3390/ijms232213745 (PMC9691212; doi:10.3390/ijms232213745)
Supplement: Supplementary file 1 [file ijms-23-13745-s001.zip]

Archive with 1 entries (1 files):
- ijms-1964779-supplementary.pdf
